# Supplementary material for: Cas9 exo-endonuclease eliminates chromosomal translocations during genome editing
Source: Nat Commun. 2022 Mar 8;13:1204. doi: 10.1038/s41467-022-28900-w (PMC8904484; doi:10.1038/s41467-022-28900-w)
Supplement: Supplementary file 4 — Source data [file 41467_2022_28900_MOESM4_ESM.xlsx]

## Sheet: Figure 2h
Data for Cas9 timing for repeated cleavage
Figure 2h		TP53-sg2	0.7	0.7	0.7
	T Insertion%	TP53-sg1+MYC1	32.5	31.9	34.6	Deletion%	TP53-sg1+MYC1	21.4	21.6	20.4
		TP53-sg1+2+MYC1	2.4	2.6	2.4		TP53-sg1+2+MYC1	41.8	41.3	43.8
		TP53-sg1+MYC2	20.6	20	21.9		TP53-sg1+MYC2	12.5	12.6	11.8
		TP53-sg1+2+MYC2	1	1.1	0.9		TP53-sg1+2+MYC2	35.4	34.6	35.1

## Sheet: Figure 2i
			Figure 2i	6 hr	12 hr	18 hr	24 hr	30 hr	48 hr
			Editing efficiency%	1.5	4.3	8.7	9.8	12.8	13.4
				1.1	4.1	8.4	9.8	12.5	12.5
			Junction bias	1.8	2.4	5.7	4.9	4.7	3.8
				1.2	2.4	6.6	5.7	4.7	4.8
			Off-target translocation%	0.01	0.01	0.13	0.15	0.23	0.2
				0	0.01	0.1	0.13	0.19	0.13

## Sheet: Supplementary figure 2i
	Supplementary 2i	6 hr	12 hr	18 hr	24 hr	30 hr	48 hr
	Editing efficiency%	1.8	1	3.9	3.7	8.9	8.2
		1	1.7	2.7	4.1	7.8	9.3
	Junction bias	2	6.5	9.3	17	6.2	7.9
		6.2	14.1	16.6	22.9	6.4	8.2
	Off-target translocation%	0.01	0.01	0.14	0.24	0.42	0.37
		0.01	0.06	0.14	0.25	0.4	0.42

## Sheet: Figure 3d
PEM-seq data for Cas9, Cas9X2, T2A-TREX2 and Cas9TX
		replicate1	replicate2	replicate3	replicate1	replicate2	replicate3
		Insertions			Deletions
	Cas9	11.5	8.6	8.7	45.6	29.4	29.4
	T2A	4.3	4.1	4.2	69.8	61.6	61.7
	Cas9X2	1.4	1.7	1.6	74.2	66.9	65.4
	Cas9X2d	5	7.1	7.5	29.4	30.1	32.4
		Junctions bias-OT1			Junctions bias-OT2			Junctions bias-OT3
	Cas9	8.1	4.7	4.1	4.8	8.3	8.6	4.2	6	7.2
	T2A	3.4	4.7	2.9	3.9	3.5	5.1	2.3
	Cas9X2	1.2						1
	Cas9X2d	4.1	3.3	5.9	3.2	5.8	4	1.9	3.8	5.8
Translocation%		Cas9			T2A			Cas9X2			Cas9X2d
	OT1	1.1	0.81	0.75	0.22	0.14	0.16	0.038	0.027	0.011	0.83	0.54	0.64
	OT2	0.85	0.83	0.65	0.24	0.11	0.13	0.005	0.015	0.004	0.63	0.59	0.66
	OT3	1.09	1.66	1.39	0.14	0.12	0.12	0.039	0.017	0.02	0.69	0.64	0.72

## Sheet: Figure 4b
					Cas9			Cas9X2			Cas9TX
			Editing efficiency	hba1	58.5	53.9	49.4	80.8	70.2	68.4	81.1	81	81
				MYc2	59.7	65.4	64.8	82.2	78	77.8	81.5	80	79.8
					Cas9			Cas9X2			Cas9TX
			Translocaiton%	HBA1	2.11	1.47	1.22	0.06	0.02	0.02	0.04	0.07	0.06
				MYC2	7.158	3.7	3.2	0.173	0.091	0.12	0.136	0.09	0.12
					Cas9			Cas9X2			Cas9TX
			Junction bias	HBA1	7.4	5.4	6.8	2.9			1.6	3.5	2
				MYC2	4.7	4.8	4.9	3.1	1.6	2.9	2.4	1.6	2.9

## Sheet: Figure 6b
Comparison for Cas9 and Cas9TX in mESCs
Figure 6b	gH2AX Foci-Figure 6b
	PC	NC	Cas9	Cas9TX
	0	11	0	0
	0	13	0	0
	0	11	0	0
	0	12	0	0
	0	10	0	0
	0	14	0	2
	0	11	0	0
	0	10	0	0
	1	15	0	1
	0	9	0	3
	0	7	0	3
	2	4	0	2
	3	9	0	0
	0	12	0	1
	0	6	0	1
	3	7	0	0
	1	7	0	0
	1	12	0	2
	1	13	0	2
	0	9	0	1
	1	3	0	2
	1	2	1	1
	2	7	1	0
	0	10	0	0
	0	12	0	0
	0	6	3	0
	0	3	1	0
	0	4	1	0
	1	7	0	0
	0	4	1	2
	0	5	0	1
	2	5	0	1
	0	5	2	1
	1	4	2	1
	1	4	1	0
	1	4	0	0
	1	5	2	2
	0	9	0	1
	0	8	5	0
	3	5	1	0
	5	5	0	0
	3	6	0	2
	2	9	0	0
	0	9	1	2
	0	6	1	1
	0	5	0	1
	2	6	0	1
	0	6	0	0
	0	9	0	0
	0	6	0	0
	0	6	0	3
	1	3	0	2
	0	4	0	1
	0	8	0	0
	1	9	0	2
	0	10	0	2
	0	7	1	1
	3	6	1	1
	1	6	1	0
	0	11	1	5
	0	5	1	3
	0	1	1	2
	0	8	1	1
	2	2	0	0
	2	7	0	0
	0	4	0	2
	0	6	2	2
	2	16	0	0
	4	10	0	1
	3	6	1	0
	1	14	1	4
	0	3	0	2
	0	3	0	1
	0	4	1	1
	2	7	0	2
	1	9	0	3
	0	6	2	0
	0	3	1	0
	0	5	1	0
	3	13	1	3
	3	4	0	1
	3	7	0	0
	0	9	0	0
	0	7	1	3
	0	9	0	2
	2	7	1	0
	1	15	1	0
	0	11	0	2
	0	13	0	0
	0	5	0	0
	1	7	0	0
	0	9	0	0
	0	10	0	0
	0	10	0	0
	0	5	0	3
	0	14	0	2
	0	5	0	1
	0	8	0	0
	0	10	0	2
	0	9	0	0

## Sheet: Figure 6c
		Figure 6c		WGS indels count-Figure 6c
				Cas9	Cas9TX
			Replicate 1	1688	1852
			Replicate 2	1130	1313
			Replicate 3	4753	3718

## Sheet: Figure 6d
			Figure 6d	AsCas12a+Cas9-Figure 6d			AsCas12a+Cas9TX
			Editing efficiency%	18.8	14.1	14.2	21.5	16.7	16.9
			Translocation%	2.7	2.4	2.6	1.5	1.1	1.5

## Sheet: Figure 6e
		Figure 6e-f	Cas9TX			Cas9
		MYC2	25.1	38	42.1	17.4	24.8	17.5	Editing effcienciens%
		MYC2-OT	27.7	32.7	49.6	16.8	27.4	23.4
		MYC2-OT	0.6	0.7	0.4	7.6	8.7	8.5	Translocations%

## Sheet: Figure 6g
		Figure 6g
			spCas9			Average	Cas9TX			Average
		VEGFA-On Target Editing efficiency%	19.8	16.6	17.4	17.9333	62.6	57.7	62.8	61.0333
		OT1	32	26.2	26.2	28.1333	39	32.3	30.6	33.9667
		OT2	2.7	2.5	2.2	2.46667	9	7.7	7.6	8.1
		OT3	22	18.8	18.6	19.8	25	25.4	25.3	25.2333
		OT4	25.8	38.8	36.3	33.6333	29.6	20.1	18.7	22.8
		OT5	6.6	7	8	7.2	29.9	28.6	29.9	29.4667
		EMX1-On-target editing efficiency	54	49.7	51.4	51.7	56.5	56.3	52.9	55.2333
		OT1	24.6	8	8.4	13.6667	23.8	10.7	12.9	15.8
		OT2	28.6	25.6	26.7	26.9667	43.8	41.2	42.9	42.6333
		OT3	5.8	11.4	7.7	8.3	6.7	17	8.7	10.8
